# Supplementary material for: Emergence of Two New Lineages of the Cosmopolitan Dengue Virus Serotype 2 in Yunnan, China, 2024
Source: J Infect Dis. 2025 Aug 11;233(1):e99–e108. doi: 10.1093/infdis/jiaf422 (PMC12811849; doi:10.1093/infdis/jiaf422)
Supplement: jiaf422_Supplementary_Data [file jiaf422_supplementary_data.zip]

Archive with 2 entries (2 files):
- Figure S1.tif
- Tab S1.xlsx
