# Supplementary material for: Emergence of Two New Lineages of the Cosmopolitan Dengue Virus Serotype 2 in Yunnan, China, 2024
Source: J Infect Dis. 2025 Aug 11;233(1):e99–e108. doi: 10.1093/infdis/jiaf422 (PMC12811849; doi:10.1093/infdis/jiaf422)
Supplement: jiaf422_Supplementary_Data [file jiaf422_supplementary_data.zip › Tab S1.xlsx]

## Sheet: DENV-2_YN information
Accession	Organism_Name	Length (nt)	Nuc_Completeness	Geo_Location	Host	Tissue_Specimen_Source	Collection_Date
KX262927	Dengue virus type 2	1484	partial	China_Yunnan_Dehong	Homo sapiens	blood	2015
KX262928	Dengue virus type 2	1484	partial	China_Yunnan_Dehong	Homo sapiens	blood	2015
KX262929	Dengue virus type 2	1484	partial	China_Yunnan_Dehong	Homo sapiens	blood	2015
KX262930	Dengue virus type 2	1484	partial	China_Yunnan_Dehong	Homo sapiens	blood	2015
KX262931	Dengue virus type 2	1484	partial	China_Yunnan_Dehong	Homo sapiens	blood	2015
KX262932	Dengue virus type 2	1484	partial	China_Yunnan_Dehong	Homo sapiens	blood	2015
KX262933	Dengue virus type 2	1484	partial	China_Yunnan_Dehong	Homo sapiens	blood	2015
KX262934	Dengue virus type 2	1484	partial	China_Yunnan_Dehong	Homo sapiens	blood	2015
KX262935	Dengue virus type 2	1484	partial	China_Yunnan_Dehong	Homo sapiens	blood	2015
KX262936	Dengue virus type 2	1484	partial	China_Yunnan_Dehong	Homo sapiens	blood	2015
KX262937	Dengue virus type 2	1484	partial	China_Yunnan_Dehong	Homo sapiens	blood	2015
KX262938	Dengue virus type 2	1484	partial	China_Yunnan_Dehong	Homo sapiens	blood	2015
KX262939	Dengue virus type 2	1484	partial	China_Yunnan_Dehong	Homo sapiens	blood	2015
KX262940	Dengue virus type 2	1484	partial	China_Yunnan_Dehong	Homo sapiens	blood	2015
KX262941	Dengue virus type 2	1484	partial	China_Yunnan_Dehong	Homo sapiens	blood	2015
KX262942	Dengue virus type 2	1484	partial	China_Yunnan_Dehong	Homo sapiens	blood	2015
KX262943	Dengue virus type 2	1484	partial	China_Yunnan_Dehong	Homo sapiens	blood	2015
KX262944	Dengue virus type 2	1484	partial	China_Yunnan_Xishuangbanna	Homo sapiens	blood	2015
KX262945	Dengue virus type 2	1484	partial	China_Yunnan_Xishuangbanna	Homo sapiens	blood	2015
KX262946	Dengue virus type 2	1484	partial	China_Yunnan_Xishuangbanna	Homo sapiens	blood	2015
KX262947	Dengue virus type 2	1484	partial	China_Yunnan_Xishuangbanna	Homo sapiens	blood	2015
KX262948	Dengue virus type 2	1484	partial	China_Yunnan_Xishuangbanna	Homo sapiens	blood	2015
KX262949	Dengue virus type 2	1484	partial	China_Yunnan_Xishuangbanna	Homo sapiens	blood	2015
KX262950	Dengue virus type 2	1484	partial	China_Yunnan_Xishuangbanna	Homo sapiens	blood	2015
KX262951	Dengue virus type 2	1484	partial	China_Yunnan_Xishuangbanna	Homo sapiens	blood	2015
KX262952	Dengue virus type 2	1484	partial	China_Yunnan_Xishuangbanna	Homo sapiens	blood	2015
KX262953	Dengue virus type 2	1484	partial	China_Yunnan_Xishuangbanna	Homo sapiens	blood	2015
KX262954	Dengue virus type 2	1484	partial	China_Yunnan_Dehong	Homo sapiens	blood	2013
KX262955	Dengue virus type 2	1484	partial	China_Yunnan_Dehong	Homo sapiens	blood	2013
KX262956	Dengue virus type 2	1484	partial	China_Yunnan_Dehong	Homo sapiens	blood	2013
KX262957	Dengue virus type 2	1484	partial	China_Yunnan_Dehong	Homo sapiens	blood	2013
KX262958	Dengue virus type 2	1484	partial	China_Yunnan_Dehong	Homo sapiens	blood	2013
OP925877	Dengue virus type 2	1485	partial	China_Yunnan_Xishuangbanna	Homo sapiens	blood	2019
OP925878	Dengue virus type 2	1485	partial	China_Yunnan_Xishuangbanna	Homo sapiens	blood	2019
OP925879	Dengue virus type 2	1485	partial	China_Yunnan_Xishuangbanna	Homo sapiens	blood	2019
OM250379	Dengue virus type 2	1485	partial	China_Yunnan_Xishuangbanna	Homo sapiens	blood	2017
OM250380	Dengue virus type 2	1485	partial	China_Yunnan_Xishuangbanna	Homo sapiens	blood	2017
OM250381	Dengue virus type 2	1485	partial	China_Yunnan_Xishuangbanna	Homo sapiens	blood	2017
OM250382	Dengue virus type 2	1485	partial	China_Yunnan_Xishuangbanna	Homo sapiens	blood	2017
OM250383	Dengue virus type 2	1485	partial	China_Yunnan_Xishuangbanna	Homo sapiens	blood	2017
OQ652972	Dengue virus type 2	1485	partial	China_Yunnan_Xishuangbanna	Homo sapiens	blood	2017
OQ652973	Dengue virus type 2	1485	partial	China_Yunnan_Xishuangbanna	Homo sapiens	blood	2018
OQ652974	Dengue virus type 2	1485	partial	China_Yunnan_Xishuangbanna	Homo sapiens	blood	2018
OQ652975	Dengue virus type 2	1485	partial	China_Yunnan_Xishuangbanna	Homo sapiens	blood	2018
MW320622	Dengue virus type 2	1485	partial	China_Yunnan_Xishuangbanna	Homo sapiens	blood	2015
MW320623	Dengue virus type 2	1485	partial	China_Yunnan_Xishuangbanna	Homo sapiens	blood	2015
MW320624	Dengue virus type 2	1485	partial	China_Yunnan_Xishuangbanna	Homo sapiens	blood	2015
MW320625	Dengue virus type 2	1485	partial	China_Yunnan_Xishuangbanna	Homo sapiens	blood	2015
MW320626	Dengue virus type 2	1485	partial	China_Yunnan_Xishuangbanna	Homo sapiens	blood	2015
MW320627	Dengue virus type 2	1485	partial	China_Yunnan_Xishuangbanna	Homo sapiens	blood	2015
MW320628	Dengue virus type 2	1485	partial	China_Yunnan_Xishuangbanna	Homo sapiens	blood	2015
MW320629	Dengue virus type 2	1485	partial	China_Yunnan_Xishuangbanna	Homo sapiens	blood	2015
MW320630	Dengue virus type 2	1485	partial	China_Yunnan_Xishuangbanna	Homo sapiens	blood	2015
MW320631	Dengue virus type 2	1485	partial	China_Yunnan_Xishuangbanna	Homo sapiens	blood	2015
MW320632	Dengue virus type 2	1485	partial	China_Yunnan_Xishuangbanna	Homo sapiens	blood	2015
MW320633	Dengue virus type 2	1485	partial	China_Yunnan_Xishuangbanna	Homo sapiens	blood	2015
MW320634	Dengue virus type 2	1485	partial	China_Yunnan_Xishuangbanna	Homo sapiens	blood	2015
MW320635	Dengue virus type 2	1485	partial	China_Yunnan_Xishuangbanna	Homo sapiens	blood	2015
MW320636	Dengue virus type 2	1485	partial	China_Yunnan_Xishuangbanna	Homo sapiens	blood	2015
MW320637	Dengue virus type 2	1485	partial	China_Yunnan_Xishuangbanna	Homo sapiens	blood	2015
MW320638	Dengue virus type 2	1485	partial	China_Yunnan_Xishuangbanna	Homo sapiens	blood	2015
MW320639	Dengue virus type 2	1485	partial	China_Yunnan_Xishuangbanna	Homo sapiens	blood	2015
MW320640	Dengue virus type 2	1485	partial	China_Yunnan_Xishuangbanna	Homo sapiens	blood	2015
MW320641	Dengue virus type 2	1485	partial	China_Yunnan_Xishuangbanna	Homo sapiens	blood	2015
MW320642	Dengue virus type 2	1485	partial	China_Yunnan_Xishuangbanna	Homo sapiens	blood	2015
MW320643	Dengue virus type 2	1485	partial	China_Yunnan_Xishuangbanna	Homo sapiens	blood	2015
MW320644	Dengue virus type 2	1485	partial	China_Yunnan_Xishuangbanna	Homo sapiens	blood	2015
MW320645	Dengue virus type 2	1485	partial	China_Yunnan_Xishuangbanna	Homo sapiens	blood	2015
MW320646	Dengue virus type 2	1485	partial	China_Yunnan_Xishuangbanna	Homo sapiens	blood	2015
MW320647	Dengue virus type 2	1485	partial	China_Yunnan_Xishuangbanna	Homo sapiens	blood	2015
MW320648	Dengue virus type 2	1485	partial	China: Yunnan	Homo sapiens	blood	2015
MW320649	Dengue virus type 2	1485	partial	China: Yunnan	Homo sapiens	blood	2015
MW320650	Dengue virus type 2	1485	partial	China: Yunnan	Homo sapiens	blood	2015
MW320651	Dengue virus type 2	1485	partial	China: Yunnan	Homo sapiens	blood	2015
MW320652	Dengue virus type 2	1485	partial	China: Yunnan	Homo sapiens	blood	2015
MW320653	Dengue virus type 2	1485	partial	China: Yunnan	Homo sapiens	blood	2015
MW320654	Dengue virus type 2	1485	partial	China: Yunnan	Homo sapiens	blood	2015
MW320655	Dengue virus type 2	1485	partial	China: Yunnan	Homo sapiens	blood	2015
MT705574	Dengue virus type 2	1485	partial	China_Yunnan_Xishuangbanna	Homo sapiens	blood	2019
MT705575	Dengue virus type 2	1485	partial	China_Yunnan_Xishuangbanna	Homo sapiens	blood	2019
MT705576	Dengue virus type 2	1485	partial	China_Yunnan_Xishuangbanna	Homo sapiens	blood	2019
MT705577	Dengue virus type 2	1485	partial	China_Yunnan_Xishuangbanna	Homo sapiens	blood	2019
MT705578	Dengue virus type 2	1485	partial	China_Yunnan_Xishuangbanna	Homo sapiens	blood	2019
MT705579	Dengue virus type 2	1485	partial	China_Yunnan_Xishuangbanna	Homo sapiens	blood	2019
MT705580	Dengue virus type 2	1485	partial	China_Yunnan_Xishuangbanna	Homo sapiens	blood	2019
MT705581	Dengue virus type 2	1485	partial	China_Yunnan_Xishuangbanna	Homo sapiens	blood	2019
MT705582	Dengue virus type 2	1485	partial	China_Yunnan_Xishuangbanna	Homo sapiens	blood	2019
MT705583	Dengue virus type 2	1485	partial	China_Yunnan_Xishuangbanna	Homo sapiens	blood	2019
MT705584	Dengue virus type 2	1485	partial	China_Yunnan_Xishuangbanna	Homo sapiens	blood	2019
MT705585	Dengue virus type 2	1485	partial	China_Yunnan_Xishuangbanna	Homo sapiens	blood	2019
MT705586	Dengue virus type 2	1485	partial	China_Yunnan_Xishuangbanna	Homo sapiens	blood	2019
MT705587	Dengue virus type 2	1485	partial	China_Yunnan_Xishuangbanna	Homo sapiens	blood	2019
MT705588	Dengue virus type 2	1485	partial	China_Yunnan_Xishuangbanna	Homo sapiens	blood	2019
MT705589	Dengue virus type 2	1485	partial	China_Yunnan_Xishuangbanna	Homo sapiens	blood	2019
MT705590	Dengue virus type 2	1485	partial	China_Yunnan_Xishuangbanna	Homo sapiens	blood	2019
MT705591	Dengue virus type 2	1485	partial	China_Yunnan_Xishuangbanna	Homo sapiens	blood	2019
MT705592	Dengue virus type 2	1485	partial	China_Yunnan_Xishuangbanna	Homo sapiens	blood	2019
MT705593	Dengue virus type 2	1485	partial	China_Yunnan_Xishuangbanna	Homo sapiens	blood	2019
MT705594	Dengue virus type 2	1485	partial	China_Yunnan_Xishuangbanna	Homo sapiens	blood	2019
MT705595	Dengue virus type 2	1485	partial	China_Yunnan_Xishuangbanna	Homo sapiens	blood	2019
MT705596	Dengue virus type 2	1485	partial	China_Yunnan_Xishuangbanna	Homo sapiens	blood	2019
MT705597	Dengue virus type 2	1485	partial	China_Yunnan_Xishuangbanna	Homo sapiens	blood	2019
MT705598	Dengue virus type 2	1485	partial	China_Yunnan_Xishuangbanna	Homo sapiens	blood	2019
MT705599	Dengue virus type 2	1485	partial	China_Yunnan_Xishuangbanna	Homo sapiens	blood	2019
MT705600	Dengue virus type 2	1485	partial	China_Yunnan_Xishuangbanna	Homo sapiens	blood	2019
MT705601	Dengue virus type 2	1485	partial	China_Yunnan_Xishuangbanna	Homo sapiens	blood	2019
MT705607	Dengue virus type 2	1485	partial	China_Yunnan_Xishuangbanna	Homo sapiens	blood	2019
MT705608	Dengue virus type 2	1485	partial	China_Yunnan_Xishuangbanna	Homo sapiens	blood	2019
MT705609	Dengue virus type 2	1485	partial	China_Yunnan_Xishuangbanna	Homo sapiens	blood	2019
MT705610	Dengue virus type 2	1485	partial	China_Yunnan_Xishuangbanna	Homo sapiens	blood	2019
MT705611	Dengue virus type 2	1485	partial	China_Yunnan_Xishuangbanna	Homo sapiens	blood	2019
MT705612	Dengue virus type 2	1485	partial	China_Yunnan_Xishuangbanna	Homo sapiens	blood	2019
MT705613	Dengue virus type 2	1485	partial	China_Yunnan_Xishuangbanna	Homo sapiens	blood	2019
MT705614	Dengue virus type 2	1485	partial	China_Yunnan_Xishuangbanna	Homo sapiens	blood	2019
MT705615	Dengue virus type 2	1485	partial	China_Yunnan_Xishuangbanna	Homo sapiens	blood	2019
KY038897	Dengue virus type 2	1485	partial	China_Yunnan_Xishuangbanna	Homo sapiens	blood	2015
KY038898	Dengue virus type 2	1485	partial	China_Yunnan_Xishuangbanna	Homo sapiens	blood	2015
KY038899	Dengue virus type 2	1485	partial	China_Yunnan_Xishuangbanna	Homo sapiens	blood	2015
KY038900	Dengue virus type 2	1485	partial	China_Yunnan_Xishuangbanna	Homo sapiens	blood	2015
KY038901	Dengue virus type 2	1485	partial	China_Yunnan_Xishuangbanna	Homo sapiens	blood	2015
KY038902	Dengue virus type 2	1485	partial	China_Yunnan_Xishuangbanna	Homo sapiens	blood	2015
KY038903	Dengue virus type 2	1485	partial	China_Yunnan_Xishuangbanna	Homo sapiens	blood	2015
KY038904	Dengue virus type 2	1485	partial	China_Yunnan_Xishuangbanna	Homo sapiens	blood	2015
KY038905	Dengue virus type 2	1485	partial	China_Yunnan_Xishuangbanna	Homo sapiens	blood	2015
KY038906	Dengue virus type 2	1485	partial	China_Yunnan_Xishuangbanna	Homo sapiens	blood	2015
KY038907	Dengue virus type 2	1485	partial	China_Yunnan_Xishuangbanna	Homo sapiens	blood	2015
KY038908	Dengue virus type 2	1485	partial	China_Yunnan_Xishuangbanna	Homo sapiens	blood	2015
KY038909	Dengue virus type 2	1485	partial	China_Yunnan_Dehong	Homo sapiens	blood	2014
KY038910	Dengue virus type 2	1485	partial	China_Yunnan_Dehong	Homo sapiens	blood	2014
KY038911	Dengue virus type 2	1485	partial	China_Yunnan_Dehong	Homo sapiens	blood	2013
KY038912	Dengue virus type 2	1485	partial	China_Yunnan_Dehong	Homo sapiens	blood	2014
KY038913	Dengue virus type 2	1485	partial	China_Yunnan_Dehong	Homo sapiens	blood	2014
KY038914	Dengue virus type 2	1485	partial	China_Yunnan_Dehong	Homo sapiens	blood	2014
KY038915	Dengue virus type 2	1485	partial	China_Yunnan_Dehong	Homo sapiens	blood	2014
KY038916	Dengue virus type 2	1485	partial	China_Yunnan_Dehong	Homo sapiens	blood	2013
KY038917	Dengue virus type 2	1485	partial	China_Yunnan_Dehong	Homo sapiens	blood	2013
KY038918	Dengue virus type 2	1485	partial	China_Yunnan_Dehong	Homo sapiens	blood	2013
KJ470743	Dengue virus type 2	1485	partial	China_Yunnan_Dehong	Homo sapiens	blood	2013
KJ470744	Dengue virus type 2	1485	partial	China_Yunnan_Dehong	Homo sapiens	blood	2013
KJ470745	Dengue virus type 2	1485	partial	China_Yunnan_Dehong	Homo sapiens	blood	2013
KJ470746	Dengue virus type 2	1485	partial	China_Yunnan_Dehong	Homo sapiens	blood	2013
KJ470747	Dengue virus type 2	1485	partial	China_Yunnan_Dehong	Homo sapiens	blood	2013
KJ470748	Dengue virus type 2	1485	partial	China_Yunnan_Dehong	Homo sapiens	blood	2013
KJ470749	Dengue virus type 2	1485	partial	China_Yunnan_Dehong	Homo sapiens	blood	2013
KJ470750	Dengue virus type 2	1485	partial	China_Yunnan_Dehong	Homo sapiens	blood	2013
OQ928145	Dengue virus type 2	1597	partial	China_Yunnan_Xishuangbanna	Homo sapiens	blood	2019
OQ928146	Dengue virus type 2	1597	partial	China_Yunnan_Xishuangbanna	Homo sapiens	blood	2019
OQ928147	Dengue virus type 2	1597	partial	China_Yunnan_Xishuangbanna	Homo sapiens	blood	2019
OQ928148	Dengue virus type 2	1597	partial	China_Yunnan_Xishuangbanna	Homo sapiens	blood	2019
OQ928149	Dengue virus type 2	1597	partial	China_Yunnan_Xishuangbanna	Homo sapiens	blood	2019
OQ928150	Dengue virus type 2	1597	partial	China_Yunnan_Dehong	Homo sapiens	blood	2019
MZ452990	Dengue virus type 2	2325	partial	China_Yunnan_Xishuangbanna	Homo sapiens	blood	2019
MZ452991	Dengue virus type 2	2325	partial	China_Yunnan_Xishuangbanna	Homo sapiens	blood	2019
MZ452992	Dengue virus type 2	2325	partial	China_Yunnan_Xishuangbanna	Homo sapiens	blood	2019
MZ452993	Dengue virus type 2	2325	partial	China_Yunnan_Xishuangbanna	Homo sapiens	blood	2019
MZ452994	Dengue virus type 2	2325	partial	China_Yunnan_Xishuangbanna	Homo sapiens	blood	2019
MZ452995	Dengue virus type 2	2325	partial	China_Yunnan_Xishuangbanna	Homo sapiens	blood	2019
MZ452996	Dengue virus type 2	2325	partial	China_Yunnan_Xishuangbanna	Homo sapiens	blood	2019
KX577640	Dengue virus type 2	2325	partial	China_Yunnan_Xishuangbanna	Homo sapiens	blood	2015
KX577641	Dengue virus type 2	2325	partial	China_Yunnan_Xishuangbanna	Homo sapiens	blood	2015
KX577642	Dengue virus type 2	2325	partial	China_Yunnan_Xishuangbanna	Homo sapiens	blood	2015
KX577643	Dengue virus type 2	2325	partial	China_Yunnan_Xishuangbanna	Homo sapiens	blood	2015
KX577644	Dengue virus type 2	2325	partial	China_Yunnan_Xishuangbanna	Homo sapiens	blood	2015
KX577645	Dengue virus type 2	2325	partial	China_Yunnan_Xishuangbanna	Homo sapiens	blood	2015
KX577646	Dengue virus type 2	2325	partial	China_Yunnan_Xishuangbanna	Homo sapiens	blood	2015
KX577647	Dengue virus type 2	2325	partial	China_Yunnan_Xishuangbanna	Homo sapiens	blood	2015
KX577648	Dengue virus type 2	2325	partial	China_Yunnan_Xishuangbanna	Homo sapiens	blood	2015
KX577649	Dengue virus type 2	2325	partial	China_Yunnan_Xishuangbanna	Homo sapiens	blood	2015
KX577650	Dengue virus type 2	2325	partial	China_Yunnan_Xishuangbanna	Homo sapiens	blood	2015
KX577651	Dengue virus type 2	2325	partial	China_Yunnan_Xishuangbanna	Homo sapiens	blood	2015
KX577652	Dengue virus type 2	2325	partial	China_Yunnan_Xishuangbanna	Homo sapiens	blood	2015
KX577653	Dengue virus type 2	2325	partial	China_Yunnan_Xishuangbanna	Homo sapiens	blood	2015
KX577654	Dengue virus type 2	2325	partial	China_Yunnan_Xishuangbanna	Homo sapiens	blood	2015
KX577655	Dengue virus type 2	2325	partial	China_Yunnan_Xishuangbanna	Homo sapiens	blood	2015
KX577656	Dengue virus type 2	2325	partial	China_Yunnan_Xishuangbanna	Homo sapiens	blood	2015
KX577657	Dengue virus type 2	2325	partial	China_Yunnan_Xishuangbanna	Homo sapiens	blood	2015
KX577658	Dengue virus type 2	2325	partial	China_Yunnan_Xishuangbanna	Homo sapiens	blood	2015
KX577659	Dengue virus type 2	2325	partial	China_Yunnan_Xishuangbanna	Homo sapiens	blood	2015
KX577660	Dengue virus type 2	2325	partial	China_Yunnan_Xishuangbanna	Homo sapiens	blood	2015
KX577661	Dengue virus type 2	2325	partial	China_Yunnan_Xishuangbanna	Homo sapiens	blood	2015
KX577662	Dengue virus type 2	2325	partial	China_Yunnan_Xishuangbanna	Homo sapiens	blood	2015
KX577663	Dengue virus type 2	2325	partial	China_Yunnan_Xishuangbanna	Homo sapiens	blood	2015
KX577664	Dengue virus type 2	2325	partial	China_Yunnan_Xishuangbanna	Homo sapiens	blood	2015
KX577665	Dengue virus type 2	2325	partial	China_Yunnan_Xishuangbanna	Homo sapiens	blood	2015
KX577666	Dengue virus type 2	2325	partial	China_Yunnan_Xishuangbanna	Homo sapiens	blood	2015
KX577667	Dengue virus type 2	2325	partial	China_Yunnan_Xishuangbanna	Homo sapiens	blood	2015
KX577668	Dengue virus type 2	2325	partial	China_Yunnan_Xishuangbanna	Homo sapiens	blood	2015
KX577669	Dengue virus type 2	2325	partial	China_Yunnan_Xishuangbanna	Homo sapiens	blood	2015
KX577670	Dengue virus type 2	2325	partial	China_Yunnan_Xishuangbanna	Homo sapiens	blood	2015
KX577671	Dengue virus type 2	2325	partial	China_Yunnan_Xishuangbanna	Homo sapiens	blood	2015
KX577672	Dengue virus type 2	2325	partial	China_Yunnan_Xishuangbanna	Homo sapiens	blood	2015
KX577673	Dengue virus type 2	2325	partial	China_Yunnan_Xishuangbanna	Homo sapiens	blood	2015
KX577674	Dengue virus type 2	2325	partial	China_Yunnan_Xishuangbanna	Homo sapiens	blood	2015
KX577675	Dengue virus type 2	2325	partial	China_Yunnan_Xishuangbanna	Homo sapiens	blood	2015
KX577676	Dengue virus type 2	2325	partial	China_Yunnan_Xishuangbanna	Homo sapiens	blood	2015
KX577677	Dengue virus type 2	2325	partial	China_Yunnan_Xishuangbanna	Homo sapiens	blood	2015
KX577678	Dengue virus type 2	2325	partial	China_Yunnan_Xishuangbanna	Homo sapiens	blood	2015
KX577679	Dengue virus type 2	2325	partial	China_Yunnan_Xishuangbanna	Homo sapiens	blood	2015
KX577680	Dengue virus type 2	2325	partial	China_Yunnan_Xishuangbanna	Homo sapiens	blood	2015
KX577681	Dengue virus type 2	2325	partial	China_Yunnan_Xishuangbanna	Homo sapiens	blood	2015
KX577682	Dengue virus type 2	2325	partial	China_Yunnan_Xishuangbanna	Homo sapiens	blood	2015
KX577683	Dengue virus type 2	2325	partial	China_Yunnan_Xishuangbanna	Homo sapiens	blood	2015
KX577684	Dengue virus type 2	2325	partial	China_Yunnan_Xishuangbanna	Homo sapiens	blood	2015
KX577685	Dengue virus type 2	2325	partial	China_Yunnan_Xishuangbanna	Homo sapiens	blood	2015
KX577686	Dengue virus type 2	2325	partial	China_Yunnan_Xishuangbanna	Homo sapiens	blood	2015
KX577687	Dengue virus type 2	2325	partial	China_Yunnan_Xishuangbanna	Homo sapiens	blood	2015
KX577688	Dengue virus type 2	2325	partial	China_Yunnan_Xishuangbanna	Homo sapiens	blood	2015
KX577689	Dengue virus type 2	2325	partial	China_Yunnan_Xishuangbanna	Homo sapiens	blood	2015
KX577690	Dengue virus type 2	2325	partial	China_Yunnan_Xishuangbanna	Homo sapiens	blood	2015
KX577691	Dengue virus type 2	2325	partial	China_Yunnan_Xishuangbanna	Homo sapiens	blood	2015
KX577692	Dengue virus type 2	2325	partial	China_Yunnan_Xishuangbanna	Homo sapiens	blood	2015
KX577693	Dengue virus type 2	2325	partial	China_Yunnan_Xishuangbanna	Homo sapiens	blood	2015
KX577694	Dengue virus type 2	2325	partial	China_Yunnan_Xishuangbanna	Homo sapiens	blood	2015
KX577695	Dengue virus type 2	2325	partial	China_Yunnan_Xishuangbanna	Homo sapiens	blood	2015
KX577696	Dengue virus type 2	2325	partial	China_Yunnan_Xishuangbanna	Homo sapiens	blood	2015
KX577697	Dengue virus type 2	2325	partial	China_Yunnan_Xishuangbanna	Homo sapiens	blood	2015
KX577698	Dengue virus type 2	2325	partial	China_Yunnan_Xishuangbanna	Homo sapiens	blood	2015
KX577699	Dengue virus type 2	2325	partial	China_Yunnan_Xishuangbanna	Homo sapiens	blood	2015
KX577700	Dengue virus type 2	2325	partial	China_Yunnan_Xishuangbanna	Homo sapiens	blood	2015
KX577701	Dengue virus type 2	2325	partial	China_Yunnan_Xishuangbanna	Homo sapiens	blood	2015
KX577702	Dengue virus type 2	2325	partial	China_Yunnan_Xishuangbanna	Homo sapiens	blood	2015
KX577703	Dengue virus type 2	2325	partial	China_Yunnan_Xishuangbanna	Homo sapiens	blood	2015
KX577704	Dengue virus type 2	2325	partial	China_Yunnan_Xishuangbanna	Homo sapiens	blood	2015
KX577705	Dengue virus type 2	2325	partial	China_Yunnan_Xishuangbanna	Homo sapiens	blood	2015
KX577706	Dengue virus type 2	2325	partial	China_Yunnan_Xishuangbanna	Homo sapiens	blood	2015
KX577707	Dengue virus type 2	2325	partial	China_Yunnan_Xishuangbanna	Homo sapiens	blood	2015
KX577708	Dengue virus type 2	2325	partial	China_Yunnan_Xishuangbanna	Homo sapiens	blood	2015
KX577709	Dengue virus type 2	2325	partial	China_Yunnan_Xishuangbanna	Homo sapiens	blood	2015
KX577710	Dengue virus type 2	2325	partial	China_Yunnan_Xishuangbanna	Homo sapiens	blood	2015
KX577711	Dengue virus type 2	2325	partial	China_Yunnan_Xishuangbanna	Homo sapiens	blood	2015
KX577712	Dengue virus type 2	2325	partial	China_Yunnan_Xishuangbanna	Homo sapiens	blood	2015
KX577713	Dengue virus type 2	2325	partial	China_Yunnan_Xishuangbanna	Homo sapiens	blood	2015
KX577714	Dengue virus type 2	2325	partial	China_Yunnan_Xishuangbanna	Homo sapiens	blood	2015
KX577715	Dengue virus type 2	2325	partial	China_Yunnan_Xishuangbanna	Homo sapiens	blood	2015
KU550330	Dengue virus type 2	2325	partial	China_Yunnan_Xishuangbanna	Homo sapiens	blood	2015
KU550331	Dengue virus type 2	2325	partial	China_Yunnan_Xishuangbanna	Homo sapiens	blood	2015
KU550332	Dengue virus type 2	2325	partial	China_Yunnan_Xishuangbanna	Homo sapiens	blood	2015
KU550333	Dengue virus type 2	2325	partial	China_Yunnan_Xishuangbanna	Homo sapiens	blood	2015
KU550334	Dengue virus type 2	2325	partial	China_Yunnan_Xishuangbanna	Homo sapiens	blood	2015
KU550335	Dengue virus type 2	2325	partial	China_Yunnan_Xishuangbanna	Homo sapiens	blood	2015
KU550336	Dengue virus type 2	2325	partial	China_Yunnan_Xishuangbanna	Homo sapiens	blood	2015
KU550337	Dengue virus type 2	2325	partial	China_Yunnan_Xishuangbanna	Homo sapiens	blood	2015
KU550338	Dengue virus type 2	2325	partial	China_Yunnan_Xishuangbanna	Homo sapiens	blood	2015
KU550339	Dengue virus type 2	2325	partial	China_Yunnan_Xishuangbanna	Homo sapiens	blood	2015
KU550340	Dengue virus type 2	2325	partial	China_Yunnan_Xishuangbanna	Homo sapiens	blood	2015
KU550341	Dengue virus type 2	2325	partial	China_Yunnan_Xishuangbanna	Homo sapiens	blood	2015
KU550342	Dengue virus type 2	2325	partial	China_Yunnan_Xishuangbanna	Homo sapiens	blood	2015
KU550343	Dengue virus type 2	2325	partial	China_Yunnan_Xishuangbanna	Homo sapiens	blood	2015
KU550344	Dengue virus type 2	2325	partial	China_Yunnan_Xishuangbanna	Homo sapiens	blood	2015
KU550345	Dengue virus type 2	2325	partial	China_Yunnan_Xishuangbanna	Homo sapiens	blood	2015
KU550346	Dengue virus type 2	2325	partial	China_Yunnan_Xishuangbanna	Homo sapiens	blood	2015
KU550347	Dengue virus type 2	2325	partial	China_Yunnan_Xishuangbanna	Homo sapiens	blood	2015
KU550348	Dengue virus type 2	2325	partial	China_Yunnan_Xishuangbanna	Homo sapiens	blood	2015
KU550349	Dengue virus type 2	2325	partial	China_Yunnan_Xishuangbanna	Homo sapiens	blood	2015
KU550350	Dengue virus type 2	2325	partial	China_Yunnan_Xishuangbanna	Homo sapiens	blood	2015
KU550351	Dengue virus type 2	2325	partial	China_Yunnan_Xishuangbanna	Homo sapiens	blood	2015
KU550352	Dengue virus type 2	2325	partial	China_Yunnan_Xishuangbanna	Homo sapiens	blood	2015
KU550353	Dengue virus type 2	2325	partial	China_Yunnan_Xishuangbanna	Homo sapiens	blood	2015
KU550354	Dengue virus type 2	2325	partial	China_Yunnan_Xishuangbanna	Homo sapiens	blood	2015
KU550355	Dengue virus type 2	2325	partial	China_Yunnan_Xishuangbanna	Homo sapiens	blood	2015
KU550356	Dengue virus type 2	2325	partial	China_Yunnan_Xishuangbanna	Homo sapiens	blood	2015
KU550357	Dengue virus type 2	2325	partial	China_Yunnan_Xishuangbanna	Homo sapiens	blood	2015
KU550358	Dengue virus type 2	2325	partial	China_Yunnan_Xishuangbanna	Homo sapiens	blood	2015
KU550359	Dengue virus type 2	2325	partial	China_Yunnan_Xishuangbanna	Homo sapiens	blood	2015
KU550360	Dengue virus type 2	2325	partial	China_Yunnan_Xishuangbanna	Homo sapiens	blood	2015
KU550361	Dengue virus type 2	2325	partial	China_Yunnan_Xishuangbanna	Homo sapiens	blood	2015
KU550362	Dengue virus type 2	2325	partial	China_Yunnan_Xishuangbanna	Homo sapiens	blood	2015
KU550363	Dengue virus type 2	2325	partial	China_Yunnan_Xishuangbanna	Homo sapiens	blood	2015
KU550364	Dengue virus type 2	2325	partial	China_Yunnan_Xishuangbanna	Homo sapiens	blood	2015
KU550365	Dengue virus type 2	2325	partial	China_Yunnan_Xishuangbanna	Homo sapiens	blood	2015
KU550366	Dengue virus type 2	2325	partial	China_Yunnan_Xishuangbanna	Homo sapiens	blood	2015
KU550367	Dengue virus type 2	2325	partial	China_Yunnan_Xishuangbanna	Homo sapiens	blood	2015
KU550368	Dengue virus type 2	2325	partial	China_Yunnan_Xishuangbanna	Homo sapiens	blood	2015
KU550369	Dengue virus type 2	2325	partial	China_Yunnan_Xishuangbanna	Homo sapiens	blood	2015
KU550370	Dengue virus type 2	2325	partial	China_Yunnan_Xishuangbanna	Homo sapiens	blood	2015
KU550371	Dengue virus type 2	2325	partial	China_Yunnan_Xishuangbanna	Homo sapiens	blood	2015
MZ453006	Dengue virus type 2	10176	partial	China_Yunnan_Xishuangbanna	Homo sapiens	blood	2019
MZ453007	Dengue virus type 2	10176	partial	China_Yunnan_Xishuangbanna	Homo sapiens	blood	2019
MZ453008	Dengue virus type 2	10176	partial	China_Yunnan_Xishuangbanna	Homo sapiens	blood	2019
MZ453009	Dengue virus type 2	10176	partial	China_Yunnan_Xishuangbanna	Homo sapiens	blood	2019
MZ453010	Dengue virus type 2	10176	partial	China_Yunnan_Xishuangbanna	Homo sapiens	blood	2019
MZ453011	Dengue virus type 2	10176	partial	China_Yunnan_Xishuangbanna	Homo sapiens	blood	2019
MF156233	Dengue virus type 2	10176	partial	China_Yunnan_Xishuangbanna	Homo sapiens	blood	2015
MF156234	Dengue virus type 2	10176	partial	China_Yunnan_Xishuangbanna	Homo sapiens	blood	2015
MF156235	Dengue virus type 2	10176	partial	China_Yunnan_Xishuangbanna	Homo sapiens	blood	2015
MF156236	Dengue virus type 2	10176	partial	China_Yunnan_Xishuangbanna	Homo sapiens	blood	2015
MF156237	Dengue virus type 2	10176	partial	China_Yunnan_Xishuangbanna	Homo sapiens	blood	2015
MF156238	Dengue virus type 2	10176	partial	China_Yunnan_Xishuangbanna	Homo sapiens	blood	2015
MF156239	Dengue virus type 2	10176	partial	China_Yunnan_Xishuangbanna	Homo sapiens	blood	2015
MF156240	Dengue virus type 2	10176	partial	China_Yunnan_Xishuangbanna	Homo sapiens	blood	2015
MF156241	Dengue virus type 2	10176	partial	China_Yunnan_Xishuangbanna	Homo sapiens	blood	2015
MF156242	Dengue virus type 2	10176	partial	China_Yunnan_Xishuangbanna	Homo sapiens	blood	2015
MF156243	Dengue virus type 2	10176	partial	China_Yunnan_Xishuangbanna	Homo sapiens	blood	2015
MF156244	Dengue virus type 2	10176	partial	China_Yunnan_Xishuangbanna	Homo sapiens	blood	2015
MF156245	Dengue virus type 2	10176	partial	China_Yunnan_Xishuangbanna	Homo sapiens	blood	2015
MF156246	Dengue virus type 2	10176	partial	China_Yunnan_Xishuangbanna	Homo sapiens	blood	2015
MF156247	Dengue virus type 2	10176	partial	China_Yunnan_Xishuangbanna	Homo sapiens	blood	2015
MF156248	Dengue virus type 2	10176	partial	China_Yunnan_Xishuangbanna	Homo sapiens	blood	2015
MW387614	Dengue virus type 2	10486	partial	China: Yunnan	Homo sapiens	blood	2009
PP564584	Dengue virus type 2	10646	partial	China_Yunnan	Homo sapiens	blood	2023
MT754366	Dengue virus type 2	10648	partial	China_Yunnan_Xishuangbanna	Homo sapiens	blood	2019
MT754367	Dengue virus type 2	10648	partial	China_Yunnan_Xishuangbanna	Homo sapiens	blood	2019
MT754368	Dengue virus type 2	10648	partial	China_Yunnan_Xishuangbanna	Homo sapiens	blood	2019
MT754369	Dengue virus type 2	10648	partial	China_Yunnan_Xishuangbanna	Homo sapiens	blood	2019
MT754370	Dengue virus type 2	10648	partial	China_Yunnan_Xishuangbanna	Homo sapiens	blood	2019
MT754371	Dengue virus type 2	10648	partial	China_Yunnan_Xishuangbanna	Homo sapiens	blood	2019
MT754372	Dengue virus type 2	10648	partial	China_Yunnan_Xishuangbanna	Homo sapiens	blood	2019
KY672953	Dengue virus type 2	10665	complete	China_Yunnan_Xishuangbanna	Homo sapiens	blood	2015
KY672954	Dengue virus type 2	10665	complete	China_Yunnan_Xishuangbanna	Homo sapiens	blood	2015
KY672952	Dengue virus type 2	10668	complete	China_Yunnan_Xishuangbanna	Homo sapiens	blood	2015
KY672951	Dengue virus type 2	10680	complete	China_Yunnan_Xishuangbanna	Homo sapiens	blood	2015
OM257419	Dengue virus type 2	10713	complete	China_Yunnan_Xishuangbanna	Homo sapiens	blood	2017
MF940236	Dengue virus type 2	10716	complete	China_Yunnan_Xishuangbanna	Homo sapiens	blood	2015
MF940237	Dengue virus type 2	10716	complete	China_Yunnan_Xishuangbanna	Homo sapiens	blood	2015
MF940238	Dengue virus type 2	10716	complete	China_Yunnan_Xishuangbanna	Homo sapiens	blood	2015
MF940239	Dengue virus type 2	10716	complete	China_Yunnan_Xishuangbanna	Homo sapiens	blood	2015
MF940240	Dengue virus type 2	10716	complete	China_Yunnan_Xishuangbanna	Homo sapiens	blood	2015
MF940241	Dengue virus type 2	10716	complete	China_Yunnan_Xishuangbanna	Homo sapiens	blood	2015
MF940242	Dengue virus type 2	10716	complete	China_Yunnan_Xishuangbanna	Homo sapiens	blood	2015
MF940243	Dengue virus type 2	10716	complete	China_Yunnan_Xishuangbanna	Homo sapiens	blood	2015
MF940244	Dengue virus type 2	10716	complete	China_Yunnan_Xishuangbanna	Homo sapiens	blood	2015
MF940245	Dengue virus type 2	10716	complete	China_Yunnan_Xishuangbanna	Homo sapiens	blood	2015
MF940246	Dengue virus type 2	10716	complete	China_Yunnan_Xishuangbanna	Homo sapiens	blood	2015
MF940247	Dengue virus type 2	10716	complete	China_Yunnan_Xishuangbanna	Homo sapiens	blood	2015
MF940248	Dengue virus type 2	10716	complete	China_Yunnan_Xishuangbanna	Homo sapiens	blood	2015
MF940249	Dengue virus type 2	10716	complete	China_Yunnan_Xishuangbanna	Homo sapiens	blood	2015
MF940250	Dengue virus type 2	10716	complete	China_Yunnan_Xishuangbanna	Homo sapiens	blood	2015
MF940251	Dengue virus type 2	10716	complete	China_Yunnan_Xishuangbanna	Homo sapiens	blood	2015
MF940252	Dengue virus type 2	10716	complete	China_Yunnan_Xishuangbanna	Homo sapiens	blood	2015
MF940253	Dengue virus type 2	10716	complete	China_Yunnan_Xishuangbanna	Homo sapiens	blood	2015
OM256481	Dengue virus type 2	10723	complete	China_Yunnan_Xishuangbanna	Homo sapiens	blood	2017
OQ652964	Dengue virus type 2	10723	complete	China_Yunnan_Xishuangbanna	Homo sapiens	blood	2018
KY672945	Dengue virus type 2	10723	complete	China_Yunnan_Dehong	Homo sapiens	blood	2015
KY672946	Dengue virus type 2	10723	complete	China_Yunnan_Dehong	Homo sapiens	blood	2015
KY672947	Dengue virus type 2	10723	complete	China_Yunnan_Dehong	Homo sapiens	blood	2013
KY672948	Dengue virus type 2	10723	complete	China_Yunnan_Dehong	Homo sapiens	blood	2013
KY672949	Dengue virus type 2	10723	complete	China_Yunnan_Dehong	Homo sapiens	blood	2013
KY672950	Dengue virus type 2	10723	complete	China_Yunnan_Dehong	Homo sapiens	blood	2015
KY672955	Dengue virus type 2	10723	complete	China_Yunnan_Dehong	Homo sapiens	blood	2015
KY937189	Dengue virus type 2	10734	complete	China_Yunnan_Xishuangbanna	Homo sapiens	blood	2015
KY937188	Dengue virus type 2	10741	complete	China_Yunnan_Xishuangbanna	Homo sapiens	blood	2015
KY937190	Dengue virus type 2	10741	complete	China_Yunnan_Xishuangbanna	Homo sapiens	blood	2015
KY937185	Dengue virus type 2	10742	complete	China_Yunnan_Xishuangbanna	Homo sapiens	blood	2015
KY937186	Dengue virus type 2	10742	complete	China_Yunnan_Xishuangbanna	Homo sapiens	blood	2015
KY937187	Dengue virus type 2	10742	complete	China_Yunnan_Xishuangbanna	Homo sapiens	blood	2015
